# Supplementary material for: Physicochemical characterization, fatty acid profile, antioxidant activity and antibacterial potential of cacay oil, coconut oil and cacay butter
Source: PLoS One. 2020 Apr 28;15(4):e0232224. doi: 10.1371/journal.pone.0232224 (PMC7188257; doi:10.1371/journal.pone.0232224)
Supplement: S1 Dataset — (XLSX) [file pone.0232224.s001.xlsx]

## Sheet: Table 2
	Cacay oil
	Parameters	Replicates			Mean	SD
	Moisture and volatile matter (%)	0.94	0.98	0.87	0.93	0.05
	Density (kg/m3)	915.24	915.27		915.25	0.02
	Saponification value (mg KOH/g)	204.47	207.74	208.01	206.74	1.96
	Iodine value (cg I2/g)	116.69	115.58	116.77	116.35	0.67
	Acidity value (mg KOH/g)	2.66	2.68	2.67	2.67	0.01
	Coconut oil
	Parameters	Replicates			Mean	SD
	Moisture and volatile matter (%)	0.90	0.90	0.90	0.90	0.00
	Density (kg/m3)	915.85	915.87		915.86	0.01
	Saponification value (mg KOH/g)	254.22	250.59	251.84	252.22	1.85
	Iodine value (cg I2/g)	17.64	17.52		17.58	0.09
	Acidity value (mg KOH/g)	15.61	15.56	15.96	15.71	0.22
	Cacay butter
	Parameters	Replicates			Mean	SD
	Moisture and volatile matter (%)	1.14	0.91	0.91	0.99	0.13
	Density (kg/m3)	912.43	912.40		912.41	0.01
	Saponification value (mg KOH/g)	243.75	241.82		242.78	1.36
	Iodine value (cg I2/g)	27.63	25.98		26.80	1.17
	Acidity value (mg KOH/g)	13.35	13.46	13.55	13.45	0.10

## Sheet: Table 3
ABTS radical scavenging activity (μmol TE/g)
Sample	Fraction	Replicates				Mean	SD
Cacay oil	FH	78.35	77.23	77.79		77.79	0.56
	FL	9.40	9.82	10.24		9.82	0.42
	TS	15.29	17.68	17.54		16.84	1.33
Coconut oil	FH	18.10	19.93	19.65		19.23	0.98
	FL	11.22	9.68	9.68	10.10	10.17	0.73
	TS	4.34	6.59	5.18	6.03	5.53	0.98
Cacay butter	FH	14.31	15.29	15.72		15.11	0.72
	FL	4.48	5.18	5.32		5.00	0.45
	TS	8.69	7.99	7.43		8.04	0.63
DPPH radical scavenging activity (μmol TE/g)
Sample	Fraction	Replicates				Mean	SD
Cacay oil	FH	155.12	159.17	155.43		156.57	2.25
	FL	11.80	15.78	15.23		14.27	2.15
	TS	22.72	20.22	16.40		19.78	3.18
Coconut oil	FH	11.57	9.31	9.70	10.09	10.17	1.20
	FL	5.88	6.58	6.50	5.72	6.17	0.38
	TS	7.44	6.89			7.17	0.38
Cacay butter	FH	8.76	6.66			7.71	1.48
	FL	0.34	0.11	0.5		0.31	0.19
	TS	0.35	0.3	0.4		0.35	0.05

## Sheet: Figure 2
	Bacillus cereus (ATCC 11778)
	Concentration mg/mL	Replicates			Mean	SD
	144	36.76	32.87	43.98	37.87	5.63
	72	39.65	30.54	43.98	38.06	5.31
	36	40.98	45.76	38.93	41.89	5.19
	18	34.91	35.87	37.87	36.22	5.54
	9	40.91	46.78	40.87	42.85	6.05
	4.5	45.45	41.86	47.65	44.99	6.98
	2.25	31.76	30.87	37.87	33.50	3.81
	Enterococcus faecalis (ATCC 29212)
	Concentration mg/mL	Replicates			Mean	SD
	144	12.65	16.79	17.76	15.73	2.71
	72	25.65	23.65	22.65	23.98	1.52
	36	26.87	24.87	24.19	25.31	1.39
	18	23.76	29.54	26.45	26.58	2.89
	9	27.81	28.03	27.45	27.76	0.29
	4.5	26.76	24.76	25.76	25.76	1.00
	2.25	12.54	17.54	16.78	15.62	2.69
	Staphylococcus aureus (ATCC 6538)
	Concentration mg/mL	Replicates			Mean	SD
	144	9.01	10.76	12.65	10.80	1.91
	72	9.56	11.83	14.05	11.81	2.27
	36	13.65	8.76	9.56	10.65	2.55
	18	10.98	8.76	14.65	11.46	2.67
	9	13.56	7.65	10.76	10.65	3.22
	4.5	15.76	10.76	7.65	11.39	2.94
	2.25	10.54	9.87	7.86	9.42	1.39
